# Supplementary material for: Community based actions save Yellow-spotted river turtle (Podocnemis unifilis) eggs and hatchlings flooded by rapid river level rises
Source: PeerJ. 2020 Sep 16;8:e9921. doi: 10.7717/peerj.9921 (PMC7501802; doi:10.7717/peerj.9921)
Supplement: Supplemental Information 1 [file peerj-08-9921-s001.xlsx]

## Sheet: nestheight
aid	nid	river	nest_heightm	river_heightcm
154	A181_N10	Araguari	1.1	526
158	A181_N14	Araguari	1	516
159	A181_N15	Araguari	1	516
136	A5_N2	Araguari	1	516
137	A5_N3	Araguari	1	516
141	A5_N7	Araguari	1	516
139	A5_N5	Araguari	0.99	515
142	A5_N8	Araguari	0.99	515
166	A19_N5	Araguari	0.98	514
144	A5_N10	Araguari	0.96	512
135	A5_N1	Araguari	0.95	511
140	A5_N6	Araguari	0.95	511
203	A83_N21	Araguari	0.97	511
157	A181_N13	Araguari	0.93	509
204	A83_N22	Araguari	0.94	508
143	A5_N9	Araguari	0.89	505
138	A5_N4	Araguari	0.75	491
208	A83_N26	Araguari	0.74	487
202	A83_N20	Araguari	0.66	480
201	A83_N19	Araguari	0.53	467
146	A181_N2	Araguari	0.58	463
207	A83_N25	Araguari	0.5	463
155	A181_N11	Araguari	0.44	460
173	A40C2_N3	Araguari	0.39	455
180	A40C2_N10	Araguari	0.4	453
176	A40C2_N6	Araguari	0.34	450
200	A83_N18	Araguari	0.29	443
206	A83_N24	Araguari	0.29	442
174	A40C2_N4	Araguari	0.2	436
175	A40C2_N5	Araguari	0.15	431
205	A83_N23	Araguari	0.05	419
184	A83_N2	Araguari	0.66	401
183	A83_N1	Araguari	0.64	399
72	2012P032_N38	Falsino	1.79	522
67	2012P032_N33	Falsino	1.76	519
14	2017P3_N4	Falsino	1.5	488
81	2012P041_N8	Falsino	1.44	487
34	2012P031_N13	Falsino	1.46	484
68	2012P032_N34	Falsino	1.4	483
15	2017P3_N5	Falsino	1.44	482
33	2012P031_N12	Falsino	1.43	481
70	2012P032_N36	Falsino	1.38	481
82	2012P041_N9	Falsino	1.38	481
94	2012P16_N3	Falsino	1.16	481
80	2012P041_N7	Falsino	1.27	470
10	BF27_N3	Falsino	1.35	469
9	BF27_N2	Falsino	1.32	466
16	2017P3_N6	Falsino	1.26	464
3	2017P7_N3	Falsino	1.22	456
91	2012P06_N3	Falsino	1.07	450
69	2012P032_N35	Falsino	0.94	437
105	2012P07_N11	Falsino	0.68	433
104	2012P07_N10	Falsino	0.67	432
71	2012P032_N37	Falsino	0.85	428
84	2012P041_N11	Falsino	0.8	423
5	BF18_N2	Falsino	0.5	384
83	2012P041_N10	Falsino	0.35	378

## Sheet: riverlevel
EstacaoCodigo	datam	variable	value	ayear	amonth	aday
30080000	2018-12-01	Cota01	453	2018	12	1
30080000	2018-12-02	Cota02	463	2018	12	2
30080000	2018-12-03	Cota03	474	2018	12	3
30080000	2018-12-04	Cota04	472	2018	12	4
30080000	2018-12-05	Cota05	500	2018	12	5
30080000	2018-12-06	Cota06	511	2018	12	6
30080000	2018-12-07	Cota07	524	2018	12	7
30080000	2018-12-08	Cota08	538	2018	12	8
30080000	2018-12-09	Cota09	549	2018	12	9
30080000	2018-11-09	Cota09	338	2018	11	9
30080000	2018-12-10	Cota10	561	2018	12	10
30080000	2018-11-10	Cota10	338	2018	11	10
30080000	2018-12-11	Cota11	566	2018	12	11
30080000	2018-11-11	Cota11	358	2018	11	11
30080000	2018-12-12	Cota12	565	2018	12	12
30080000	2018-11-12	Cota12	336	2018	11	12
30080000	2018-12-13	Cota13	556	2018	12	13
30080000	2018-11-13	Cota13	336	2018	11	13
30080000	2018-12-14	Cota14	548	2018	12	14
30080000	2018-11-14	Cota14	335	2018	11	14
30080000	2018-12-15	Cota15	541	2018	12	15
30080000	2018-11-15	Cota15	334	2018	11	15
30080000	2018-11-16	Cota16	335	2018	11	16
30080000	2018-11-17	Cota17	333	2018	11	17
30080000	2018-11-18	Cota18	333	2018	11	18
30080000	2018-11-19	Cota19	334	2018	11	19
30080000	2018-11-20	Cota20	335	2018	11	20
30080000	2018-11-21	Cota21	335	2018	11	21
30080000	2018-11-22	Cota22	334	2018	11	22
30080000	2018-11-23	Cota23	338	2018	11	23
30080000	2018-11-24	Cota24	343	2018	11	24
30080000	2018-11-25	Cota25	365	2018	11	25
30080000	2018-11-26	Cota26	386	2018	11	26
30080000	2018-11-27	Cota27	419	2018	11	27
30080000	2018-11-28	Cota28	455	2018	11	28
30080000	2018-11-29	Cota29	456	2018	11	29
30080000	2018-11-30	Cota30	447	2018	11	30

## Sheet: hatchlings
hid	River	mass_g	scl_mm	scw_mm	carapace_area_ellipse
1	Araguari	18.2	45.4	41.5	14.7977
2	Araguari	20	48.8	43	16.4808
3	Araguari	17.3	45.1	40.4	14.3103
4	Araguari	12.7	40.8	37.7	12.0807
5	Araguari	18.3	46	41.6	15.0294
6	Araguari	21.5	48.5	43.5	16.5699
7	Araguari	22.2	50	43.9	17.2395
8	Araguari	22.3	49.5	43.7	16.9893
9	Araguari	20.3	49.3	43.9	16.9981
10	Araguari	18.1	45.5	42	15.009
11	Araguari	21.2	49.2	43.3	16.7318
12	Araguari	17.8	45	41.9	14.8087
13	Araguari	18.8	46.2	40.7	14.7682
14	Araguari	21.1	48.6	43.1	16.4514
15	Araguari	17.7	45.8	40.9	14.7122
16	Araguari	17.4	46.3	41.2	14.9819
17	Araguari	17.3	45.7	41.1	14.7519
18	Araguari	21.6	50.1	43.2	16.9985
19	Araguari	19.4	48.2	42.1	15.9375
20	Araguari	20.3	50.1	43.6	17.1559
21	Araguari	21.6	50.1	43	16.9198
22	Araguari	21.6	51	44	17.6243
23	Araguari	18.8	46.7	41.2	15.1114
24	Araguari	17.6	46.8	41.4	15.2172
25	Araguari	22.4	50.6	44.1	17.5258
26	Araguari	18.7	46.3	41.4	15.0547
27	Araguari	19.4	48.6	42.4	16.1842
28	Araguari	19.7	47.4	42.5	15.8218
29	Araguari	11.6	39.3	37.2	11.4822
30	Araguari	19.3	47.2	42.9	15.9034
31	Araguari	20.5	49	42	16.1635
32	Araguari	19.5	47.1	41.7	15.4258
33	Araguari	19.1	48.5	42.8	16.3033
34	Araguari	19.3	48	42.5	16.0221
35	Araguari	18.7	47.1	42.5	15.7217
36	Araguari	16.2	44.8	39.7	13.9688
37	Araguari	19.9	48.7	43.3	16.5618
38	Araguari	17.3	46.2	40.6	14.7319
39	Araguari	18.8	47.2	41.1	15.2361
40	Araguari	16.2	46	40.4	14.5958
41	Araguari	18.3	46.4	42	15.3058
42	Araguari	19.3	46	41.7	15.0655
43	Araguari	17.8	45.8	40	14.3885
44	Araguari	19.6	46.9	41.8	15.3971
45	Araguari	19.9	49.9	42.9	16.8131
46	Araguari	18.4	47.1	42.8	15.8327
47	Araguari	18.1	46.4	41.8	15.233
48	Araguari	18	46.2	40.1	14.5504
49	Araguari	18.3	45.4	40.8	14.5481
50	Araguari	16.6	45	39.4	13.9251
51	Araguari	16.2	45.5	40.5	14.4729
52	Araguari	16.7	44	40	13.823
53	Araguari	20.2	48.3	42.9	16.274
54	Araguari	13.9	42.4	38.3	12.7542
55	Araguari	13.4	41.6	38.4	12.5463
56	Araguari	17.7	45	40.1	14.1725
57	Araguari	16.7	45.9	41	14.7804
58	Araguari	16.8	45.4	40.7	14.5124
59	Araguari	12.8	41.1	37.3	12.0404
60	Araguari	17	44.1	39.8	13.7852
61	Araguari	13.4	42.5	38.3	12.7843
62	Araguari	17.2	44.9	41.2	14.5289
63	Araguari	16.6	44.5	40	13.9801
64	Araguari	17.8	44.9	41.2	14.5289
65	Araguari	17.8	44.1	40.3	13.9583
66	Araguari	16.8	45.1	40.3	14.2748
67	Araguari	13.8	41.1	38.1	12.2986
68	Araguari	13.9	41.5	37	12.0598
69	Araguari	16.8	44	40	13.823
70	Araguari	19.1	48	42.8	16.1352
71	Araguari	18.5	46.8	42.4	15.5848
72	Araguari	16.4	44.5	38.8	13.5607
73	Araguari	19.1	46.5	42	15.3388
74	Araguari	18.7	46.5	42.1	15.3753
75	Araguari	18.1	46.1	40.7	14.7362
76	Araguari	19.7	47.5	40.9	15.2583
77	Araguari	19.1	46.7	40.6	14.8913
78	Araguari	20.1	47.5	43.2	16.1164
79	Araguari	17.2	46.1	40.2	14.5552
80	Araguari	18.3	44.8	40.3	14.1799
81	Araguari	14.3	42.5	38.8	12.9512
82	Araguari	18.4	45.4	40.4	14.4055
83	Araguari	18.8	46.3	42.1	15.3092
84	Araguari	13.6	41.3	38.5	12.4882
85	Araguari	19	46	40.3	14.5597
86	Araguari	13.4	41.7	38.9	12.7402
87	Araguari	23.2	50.9	44.7	17.8696
88	Araguari	22.5	50.3	44	17.3824
89	Araguari	18.5	46.3	42.2	15.3456
90	Araguari	21.3	48.4	43.5	16.5358
91	Araguari	17.8	46.4	41.9	15.2694
92	Araguari	19.2	46.8	43	15.8054
93	Araguari	15.5	43.1	37.8	12.7955
94	Araguari	19.7	48.3	42.8	16.2361
95	Araguari	19.6	48.8	42.7	16.3658
96	Araguari	15.9	45.3	40.1	14.267
97	Araguari	18.5	45.1	39.9	14.1332
98	Araguari	19.9	48.7	43.1	16.4853
99	Araguari	18.6	46.8	41.9	15.401
100	Araguari	18.8	47	42.2	15.5776
101	Araguari	20	50.6	43.5	17.2874
102	Araguari	18.7	46.2	41.3	14.9859
103	Araguari	18.9	46.5	42	15.3388
104	Araguari	17.8	46.8	40.5	14.8864
105	Araguari	18.7	47.3	41.6	15.4541
106	Araguari	19.3	47	42.3	15.6145
107	Araguari	13.4	41.6	37.8	12.3502
108	Araguari	16.2	46	40.4	14.5958
109	Araguari	18.4	46.1	42.2	15.2793
110	Araguari	19.4	45.9	41.2	14.8525
111	Araguari	19.2	46.8	40.6	14.9232
112	Araguari	19.1	45.9	40.6	14.6362
113	Araguari	16.2	44	39.8	13.7539
114	Araguari	15	44.9	39	13.7531
115	Araguari	17.8	46	41.5	14.9933
116	Araguari	19.4	47.2	42.9	15.9034
117	Araguari	17.9	45.5	41.8	14.9375
118	Araguari	18.8	46.1	40.3	14.5914
119	Araguari	14.3	41.8	38.4	12.6066
120	Araguari	18.8	45	40.3	14.2432
121	Araguari	18.5	46.4	41.1	14.9779
122	Araguari	17.9	43.9	40.9	14.1019
123	Araguari	15.9	44	39.9	13.7885
124	Araguari	18.2	47.1	42.7	15.7957
125	Araguari	16.4	44.3	40.4	14.0564
126	Araguari	16.4	44.9	40.3	14.2115
127	Araguari	16.7	45.3	40	14.2314
128	Araguari	19.5	45.8	40.8	14.6763
129	Araguari	19.1	47.5	41.7	15.5568
130	Araguari	19.4	47	41.5	15.3192
131	Araguari	15.8	43	38.1	12.8672
132	Araguari	19.4	46.4	41.2	15.0143
133	Araguari	14.5	42.2	39.4	13.0587
134	Araguari	16.1	44.2	39.6	13.747
135	Falsino	17.8	45.6	40.6	14.5405
136	Falsino	17.3	43.7	38.6	13.2483
137	Falsino	19.7	46.3	41.7	15.1638
138	Falsino	19.7	44.9	41.3	14.5642
139	Falsino	19.4	46.4	41.6	15.1601
140	Falsino	19.1	45.8	40.7	14.6403
141	Falsino	19.3	46.4	41.2	15.0143
142	Falsino	17.6	44.5	39.4	13.7704
143	Falsino	17.5	45.3	40.1	14.267
144	Falsino	17	46.1	42.2	15.2793
145	Falsino	19.5	46	41.8	15.1016
146	Falsino	19	45.3	40.5	14.4093
147	Falsino	17.3	45	40.4	14.2785
148	Falsino	20	47	42.3	15.6145
149	Falsino	18.4	45.9	40.7	14.6723
150	Falsino	12.4	40	37.3	11.7181
151	Falsino	14	40.4	35.5	11.2642
152	Falsino	19.3	45.7	40.9	14.6801
153	Falsino	18.5	45.8	40.1	14.4245
154	Falsino	12.5	40.4	36.9	11.7084
155	Falsino	13.1	46.8	41.2	15.1437
156	Falsino	18	45.4	40.8	14.5481
157	Falsino	12.8	40.5	36.2	11.5147
158	Falsino	12	38.8	36	10.9704
159	Falsino	16.1	44.2	38.2	13.261
160	Falsino	12.2	41	36.5	11.7535
161	Falsino	13	40.7	37	11.8273
162	Falsino	19.6	45.2	41	14.555
163	Falsino	20.1	46	41.4	14.9571
164	Falsino	18.8	46.5	40.8	14.9006
165	Falsino	19.3	46	41.4	14.9571
166	Falsino	14.6	43	37.8	12.7659
167	Falsino	19.9	46.3	42.7	15.5274
168	Falsino	13	41.4	37.6	12.2258
169	Falsino	15.5	44.9	40	14.1058
170	Falsino	20.3	47.5	42.7	15.9298
171	Falsino	17.4	44.7	38.6	13.5514
172	Falsino	16.8	45.9	40.7	14.6723
173	Falsino	18.5	46.6	41.7	15.262
174	Falsino	17.7	46	41.4	14.9571
175	Falsino	20.8	48	42.4	15.9844
176	Falsino	20.2	47.5	42.7	15.9298
177	Falsino	17	44.4	39.2	13.6697
178	Falsino	19.9	47	42.8	15.7991
179	Falsino	17.9	45.7	41.1	14.7519
180	Falsino	17.5	45.6	40.8	14.6122
181	Falsino	19.9	47.5	42.6	15.8925
182	Falsino	19.1	45	41.2	14.5613
183	Falsino	20.7	48.2	43	16.2782
184	Falsino	20.3	47.8	43.7	16.4059
185	Falsino	17	44.4	40.2	14.0184
186	Falsino	18.3	47	41.4	15.2823
187	Falsino	17	45.3	40.2	14.3026
188	Falsino	18.8	47.3	42.2	15.677
189	Falsino	17.3	44.8	40	14.0743
190	Falsino	18.1	46.5	40.8	14.9006
191	Falsino	14.2	42.7	38.2	12.8109
192	Falsino	16.3	43.6	39.3	13.4576
193	Falsino	20.3	46.8	42.8	15.7318
194	Falsino	17.6	45.2	39.8	14.129
195	Falsino	16.3	44	37.8	13.0627
196	Falsino	14.2	41.5	38.5	12.5487
197	Falsino	20.1	47.4	42.4	15.7846
198	Falsino	14.4	42	38.1	12.5679
199	Falsino	11.1	39.9	36	11.2815
200	Falsino	19.5	47	42.1	15.5407
201	Falsino	17.1	44.2	40	13.8858
202	Falsino	17.8	46	43.3	15.6436
203	Falsino	14	41.5	37.3	12.1576
204	Falsino	18.4	47.1	41.6	15.3888
205	Falsino	18.2	46.4	40.1	14.6134
206	Falsino	19.6	48	41.5	15.6451
207	Falsino	18.7	46.1	41.8	15.1345
208	Falsino	17.3	43.4	38.9	13.2596
209	Falsino	18.1	41.5	39.5	12.8746
210	Falsino	16.7	43.8	39.3	13.5194
211	Falsino	18	45.7	39.6	14.2135
212	Falsino	18.8	43.7	39.5	13.5572
213	Falsino	18.2	45.6	39.6	14.1824
214	Falsino	18.6	43.8	39.8	13.6914
215	Falsino	18.5	43.8	38.7	13.313
216	Falsino	17.9	44.3	40.3	14.0216
217	Falsino	17.8	44.5	39.3	13.7354
218	Falsino	18.1	46.4	38.1	13.8846
219	Falsino	18	46.3	39.1	14.2183
220	Falsino	18.3	45	40.1	14.1725
221	Falsino	18.3	45.9	40.7	14.6723
222	Falsino	14.3	39.9	36.8	11.5322
223	Falsino	14.9	42.7	36.8	12.3414
224	Falsino	17.2	44.8	37.9	13.3354
225	Falsino	17.9	44.5	39.4	13.7704
226	Falsino	19.2	47	39.7	14.6547
227	Falsino	18.7	42.9	39.5	13.309
228	Falsino	17.5	44.7	39.1	13.727
229	Falsino	17.7	45.1	38.4	13.6018
230	Falsino	17.6	45.1	38.5	13.6373
231	Falsino	17.3	44.6	39.3	13.7663
232	Falsino	17.8	45.1	40.7	14.4165
233	Falsino	18.8	44.5	39.8	13.9102
234	Falsino	18	46.1	39.5	14.3017
235	Falsino	17.6	44.5	39.8	13.9102
236	Falsino	17.6	44.2	40.1	13.9206
237	Falsino	17.6	44.2	39.4	13.6776
238	Falsino	18.2	46.1	41.2	14.9172
239	Falsino	18.7	46.9	41.1	15.1393
240	Falsino	20.3	49.2	42.4	16.384
241	Falsino	17.3	46.2	40.4	14.6593
242	Falsino	18.4	44.5	42.2	14.749
243	Falsino	18.2	46	41	14.8126
244	Falsino	19.2	48	42.8	16.1352
245	Falsino	18	47.7	43	16.1093
246	Falsino	18.2	47.5	41.4	15.4449
247	Falsino	18.1	45.1	41	14.5228
248	Falsino	20.7	47.6	41.1	15.3652
249	Falsino	20	48	42.7	16.0975
250	Falsino	19	46.9	41.3	15.2129
251	Falsino	19.4	48	42.3	15.9467
252	Falsino	17.3	46.3	40.7	14.8001
253	Falsino	19.4	46.4	41.9	15.2694
254	Falsino	20.3	47.4	42.8	15.9335
255	Falsino	19	48.3	42.3	16.0464
256	Falsino	19.8	47.1	42.5	15.7217
257	Falsino	19.4	47.3	41.8	15.5284
258	Falsino	18.8	47.9	41.9	15.763
259	Falsino	17.6	46.4	40.5	14.7592
260	Falsino	20.6	47.8	43.9	16.481
261	Falsino	20.5	48.8	43.1	16.5191
262	Falsino	19	48.5	42	15.9986
263	Falsino	18	44.8	40.8	14.3558
264	Falsino	18.9	49.3	42.7	16.5335
265	Falsino	17.9	45.8	41.7	15
266	Falsino	20.6	48.4	42.5	16.1556
267	Falsino	18.4	45.6	41.1	14.7196
268	Falsino	17.6	47.3	40.3	14.9712
269	Falsino	18.8	47.7	40	14.9854
270	Falsino	18.5	47.2	41.7	15.4585
271	Falsino	20.9	49	42.5	16.3559
272	Falsino	19.2	46.4	41.7	15.1965
273	Falsino	17.9	46.5	40.9	14.9371
274	Falsino	18.8	47	42.3	15.6145
275	Falsino	16.9	45.8	40.3	14.4964
276	Falsino	21	47.8	42.4	15.9178
277	Falsino	19.7	47.7	42.5	15.922
278	Falsino	18.2	47.3	40	14.8597
279	Falsino	18.2	47	40.5	14.9501
280	Falsino	19.2	46.8	41.8	15.3643
281	Falsino	18.8	46.9	41.2	15.1761
282	Falsino	18.6	46.3	41.4	15.0547
283	Falsino	19.1	46.8	41.4	15.2172
284	Falsino	17.3	45.5	40.5	14.4729
285	Falsino	18.3	46.5	40.3	14.718
286	Falsino	18	46.8	40.5	14.8864
287	Falsino	19	46.9	41.5	15.2866
288	Falsino	19.1	46.6	40.8	14.9326
289	Falsino	18.8	47.3	42.8	15.8999
290	Falsino	17.5	46.7	40.9	15.0013
291	Falsino	17	45.7	40	14.3571
292	Falsino	18.3	47.2	41.9	15.5327
293	Falsino	19.6	48.6	41.6	15.8789
294	Falsino	19.5	48.2	42.6	16.1267
295	Falsino	17.9	46	41.1	14.8487
296	Falsino	18.4	47.7	41.6	15.5848
297	Falsino	19.5	45.7	41.7	14.9673
298	Falsino	17.4	45.3	41.1	14.6228
299	Falsino	20.2	47.9	42.1	15.8383
300	Falsino	17.9	46.5	41	14.9736
301	Falsino	19.5	47.7	42.7	15.9969
302	Falsino	14	41.1	37.7	12.1695
303	Falsino	21.2	48.6	43.4	16.5659
304	Falsino	17.7	46	40.8	14.7404
305	Falsino	17.5	47	41	15.1346
306	Falsino	20.3	46.4	43.8	15.9618
307	Falsino	17.6	45.9	42.9	15.4654
308	Falsino	18.4	46.7	42.3	15.5148
309	Falsino	18.2	47	41.5	15.3192
310	Falsino	20.6	47.8	43.7	16.4059
311	Falsino	18.8	47.9	42.2	15.8759
312	Falsino	18.5	46.6	41.5	15.1888
313	Falsino	18.2	48.7	40.7	15.5673
314	Falsino	17.6	45.7	42.2	15.1467
315	Falsino	17.7	46	42.3	15.2823
316	Falsino	18.4	46.4	42.2	15.3787
317	Falsino	17	45.5	41.6	14.866
318	Falsino	18.5	46	41	14.8126
319	Falsino	18.3	46.4	40.7	14.8321
320	Falsino	19.8	48.7	43	16.447
321	Falsino	17.8	46.8	41.4	15.2172
322	Falsino	18.7	46.6	41.6	15.2254
323	Falsino	17.9	46.7	41.6	15.2581
324	Falsino	18.5	46	42.2	15.2461
325	Falsino	20.3	49.8	43.2	16.8967
326	Falsino	18.5	46.8	42	15.4378
327	Falsino	17.9	46.9	40.7	14.9919
328	Falsino	17.9	45.8	41.1	14.7842
329	Falsino	19.5	47.6	42.2	15.7764
330	Falsino	18.3	46.4	41.6	15.1601
331	Falsino	18.7	47.4	41	15.2634
332	Falsino	20	48.1	43.9	16.5844
333	Falsino	19.1	47	42.4	15.6514
334	Falsino	18	46.3	41.2	14.9819
335	Falsino	19.1	46.4	42.6	15.5245
336	Falsino	18.3	47.1	40.9	15.1298
337	Falsino	19.5	48.4	42.3	16.0796
338	Falsino	21.6	48.7	43	16.447
339	Falsino	16.7	43.9	39	13.4468
340	Falsino	19.4	46.8	43.4	15.9524
341	Falsino	17.9	45.2	41.5	14.7325
342	Falsino	19.2	48.1	42	15.8666
343	Falsino	19.2	46.3	41.7	15.1638
344	Falsino	19.4	47	42	15.5038
345	Falsino	16.6	43.7	39.2	13.4542
346	Falsino	18.8	48.1	42.2	15.9422
347	Falsino	17.2	45.1	41.3	14.6291
348	Falsino	17.9	44.4	40.8	14.2276
349	Falsino	17.8	45.6	40.8	14.6122
350	Falsino	19.3	46.6	42.1	15.4084
351	Falsino	19.7	48.2	42.3	16.0132
352	Falsino	18.5	46.1	41.6	15.0621
353	Falsino	20.1	47.4	41.9	15.5985
354	Falsino	17.6	46.1	41.2	14.9172
355	Falsino	18.3	47.3	42.1	15.6399
356	Falsino	19.1	47	41.5	15.3192
357	Falsino	19.2	47.3	42.1	15.6399
358	Falsino	17.6	46.2	41.1	14.9133
359	Falsino	17.9	46.1	42.1	15.2431
360	Falsino	18.1	45.6	41.8	14.9703
361	Falsino	17.7	45.5	41.7	14.9018
362	Falsino	18.3	46.2	42	15.2399
363	Falsino	17.8	46.4	40.6	14.7956
364	Falsino	17.2	45.5	41.8	14.9375
365	Falsino	16.6	45.6	40.6	14.5405
366	Falsino	20.5	47.4	40	14.8911
367	Falsino	21.6	50.2	43.8	17.269
368	Falsino	15.4	43.8	39.8	13.6914
369	Falsino	18.8	46.9	41.7	15.3603
370	Falsino	16.7	45.5	40.4	14.4372
371	Falsino	21.2	47.7	41.9	15.6972
372	Falsino	20.6	47.8	42.8	16.068
373	Falsino	17.3	46.3	41.5	15.091
374	Falsino	20.1	48	43.5	16.3991
375	Falsino	16.5	45	39.8	14.0665
376	Falsino	19.1	45.7	42.6	15.2903
377	Falsino	16.6	43.1	40	13.5403
378	Falsino	21.1	48.3	42.6	16.1602
379	Falsino	19	46.6	43	15.7378
380	Falsino	16.5	43	39.8	13.4413
381	Falsino	20.5	47.9	42.6	16.0264
382	Falsino	20.3	46.8	41.6	15.2908
383	Falsino	21	48	42.7	16.0975
384	Falsino	16.4	44.2	40.2	13.9553
385	Falsino	21	48	42.1	15.8713
386	Falsino	21.1	48.3	42.9	16.274
387	Falsino	20.2	48.4	44.3	16.8399
388	Falsino	16.5	44.6	39.8	13.9414
389	Falsino	17.9	46.3	40.9	14.8728
390	Falsino	19.7	47.7	42.8	16.0344
391	Falsino	17	44.8	41	14.4262
392	Falsino	16.8	44.5	40.7	14.2247
393	Falsino	17	45.7	40	14.3571
394	Falsino	16.2	43.8	40.2	13.829
395	Falsino	20.9	48.6	43.8	16.7186
396	Falsino	16.7	45.2	39.1	13.8805
397	Falsino	21.3	48.3	43	16.3119
398	Falsino	19.5	46.8	40.7	14.96
399	Araguari	10.4	36.2	33.1	9.4108
400	Araguari	10.4	37.3	33.9	9.93112
401	Araguari	11.1	38.1	34.8	10.4134
402	Araguari	10.2	37	34	9.88031
403	Araguari	11.3	38.5	35.5	10.7344
404	Araguari	10.9	37.9	34	10.1206
405	Araguari	11.1	38.6	33.8	10.2469
406	Araguari	9.8	36	33	9.33053
407	Araguari	10.6	37.6	34	10.0405
408	Araguari	10.9	37.4	34.4	10.1046
409	Araguari	19.1	48.4	43	16.3457
